# Supplementary material for: Zygosaccharomyces bailii Is a Potential Producer of Various Flavor Compounds in Chinese Maotai-Flavor Liquor Fermentation
Source: Front Microbiol. 2017 Dec 22;8:2609. doi: 10.3389/fmicb.2017.02609 (PMC5744019; doi:10.3389/fmicb.2017.02609)
Supplement: Supplementary file 6 [file DataSheet1.XLSX]

## Sheet: Sheet1
Dataset 1 The relative content of flavor compounds produced by Z. bailii MT15 at 30 oC and 37 oC
Number	Compounds (μg/L)	Z. bailii 15-30 oC	Z. bailii 15-37 oC
1	2-Methyl-1-propanol	419.18±1.73	216.31±23.48
2	2-Methyl-1-butanol	1225.59±29.93	590.05±48.99
3	3-Methyl-1-butanol	2308.97±37.74	1210.01±103.58
4	3-Methyl-3-buten-1-ol	8.04±0.15	11.60±1.38
5	2-Heptanol	98.53±0.62	24.51±1.28
6	1-Hexanol	19.49±0.48	13.97±0.47
7	2-Octanol	9.10±0.17	n.d.
8	2-Nonanol	67.52±1.61	13.96±0.77
9	1-Nonanol	11.05±2.31	7.84±0.10
10	alpha-Terpineol	8.29±0.06	6.06±0.16
11	1-Dodecanol	4.08±0.37	3.63±0.62
12	(R)-3,7-Dimethyl-6-octen-1-ol	16.02±1.05	7.84±0.44
13	7-Methyl-3-methylene-6-octen-1-ol	13.08±1.17	10.03±0.65
14	(Z)-Geraniol	12.33±0.42	10.18±0.10
15	iso-Geraniol	4.65±0.12	3.19±0.24
16	Geraniol	63.43±1.02	43.55±2.32
17	Phenethyl alcohol	11883.65±72.15	8783.73±303.96
18	Nerolidol	108.98±1.24	60.38±1.11
19	Farnesol	51.80±3.52	52.00±3.36
	Total alcohols	16333.78±137.99	11068.85±766.70
20	Acetic acid	215.93±11.47	424.09±91.62
21	Propanoic acid	23.96±0.75	35.03±2.88
22	2-Methylpropionic acid	203.14±1.82	269.56±28.91
23	Butyric acid	43.34±1.75	46.44±3.52
25	2-Methyl butyric acid	87.07±1.50	113.80±13.44
26	Benzenecarboxylic acid	143.67±4.48	125.03±9.18
	Total acids	717.11±15.13	1013.94±103.19
27	Benzaldehyde	477.79±7.26	452.70±45.02
28	3,5-Dimethylbenzaldehyde	21.23±1.67	22.03±1.16
	Total aldehydes	499.01±13.94	474.73±46.18
29	Phenylacetic acid ethyl ester	24.43±2.25	10.87±0.87
30	Phenethyl acetate	861.85±17.64	625.13±60.84
31	Propanoic acid, 2-phenylethyl ester	74.33±6.17	53.69±3.09
	Total esters	960.62±21.56	689.68±66.80
32	2-Heptanone	40.12±3.73	29.81±1.70
33	3-Hydroxy-2-butanone	225.39±17.33	80.11±6.73
38	Acetophenone	54.45±0.38	45.02±3.35
	Total ketones	319.95±20.68	154.93±15.38
34	1,3,5-Undecatriene	26.76±0.39	31.43±2.28
35	b-Farnesene	15.34±1.70	10.97±0.81
36	2-Methoxy-4-vinylphenol	35.73±0.55	29.98±3.97
37	2,5-Di-tert-butylphenol	636.09±58.06	596.1±44.54
38	2,3-Dihydrobenzofuran	20.09±0.39	17.21±1.87
	Total others	734.01±61.08	685.69±47.28
"n.d" indicates not detected.
