# Supplementary material for: Zygosaccharomyces bailii Is a Potential Producer of Various Flavor Compounds in Chinese Maotai-Flavor Liquor Fermentation
Source: Front Microbiol. 2017 Dec 22;8:2609. doi: 10.3389/fmicb.2017.02609 (PMC5744019; doi:10.3389/fmicb.2017.02609)
Supplement: Supplementary file 7 [file DataSheet2.XLSX]

## Sheet: Sheet1
Dataset 2 Detailed information about the significantly up-regulated genes of Z. bailii MT15 at 37 oC.
Name	Function	Fold-change	p-value
RNA processing and modification
UTP13	U3 small nucleolar RNA-associated protein 13	3.26	0.01
UTP25	U3 small nucleolar RNA-associated protein 25	2.42	0.05
UTP22	U3 small nucleolar RNA-associated protein 22	2.56	0.04
RUXG	Small nuclear ribonucleoprotein G	3.95	0.01
UTP22	U3 small nucleolar RNA-associated protein 22	2.79	0.02
AAR2	A1 cistron-splicing factor AAR2	2.78	0.03
PRP43	Pre-mRNA-splicing factor ATP-dependent RNA helicase PRP43	2.45	0.04
Chromatin structure and dynamics
EAF1	Chromatin modification-related protein EAF1	2.64	0.03
Energy production and conversion
ACON2	Probable aconitate hydratase 2	2.68	0.02
ACON2	Probable aconitate hydratase 2	2.96	0.01
Cell cycle control, cell division, chromosome partitioning
SLI15	Inner centromere protein-related protein SLI15	2.45	0.04
SDA1	Protein SDA1	2.67	0.02
SDA1	Protein SDA1	2.51	0.03
Amino acid transport and metabolism
AK	Aspartokinase	3.34	0.01
GAP1	General amino-acid permease GAP1	2.41	0.04
AK	Aspartokinase	3.16	0.01
LEU1	2-isopropylmalate synthase	2.51	0.03
PTR2	Peptide transporter PTR2	3.34	0.01
LEU1	2-isopropylmalate synthase	2.57	0.03
CAN1	Arginine permease	3.21	0.01
LYP1	Lysine-specific permease	3.28	0.01
CAN1	Arginine permease	5.11	0.01
PUT4	Proline-specific permease	3.12	0.01
NEW1	[NU+] prion formation protein 1	2.46	0.04
Nucleotide transport and metabolism
ADE	Adenine deaminase	2.49	0.03
ADE	Adenine deaminase	3.11	0.01
Carbohydrate transport and metabolism
SEO1	Probable transporter SEO1	3.91	0.01
SEO1	Probable transporter SEO1	2.91	0.02
KNH1	Cell wall synthesis protein KNH1	3.1	0.01
6P22	6-phosphofructo-2-kinase 2	2.44	0.04
YC7A	Uncharacterized transporter C417.10	3.52	0.02
AZOB	NAD(P)H azoreductase	6.3	0.01
Coenzyme transport and metabolism
C1TM	C-1-tetrahydrofolate synthase, mitochondrial	2.39	0.04
SUMT	Uroporphyrinogen-III C-methyltransferase	2.51	0.03
Lipid transport and metabolism
FAD12	Delta(12) fatty acid desaturase	2.89	0.01
FAD12	Delta(12) fatty acid desaturase	3.02	0.01
SC160	Protein SCP160	2.73	0.03
AIM6	Altered inheritance of mitochondria protein 6	3.02	0.01
Translation, ribosomal structure and biogenesis
RS26A	40S ribosomal protein S26-A	2.63	0.02
EF3	Elongation factor 3	2.45	0.04
RPF1	Ribosome production factor 1	2.67	0.03
RM16	54S ribosomal protein L16, mitochondrial	2.45	0.04
RPF1	Ribosome production factor 1	3.67	0.01
ERB1	Ribosome biogenesis protein ERB1	2.49	0.03
DUS3	tRNA-dihydrouridine(47) synthase [NAD(P)(+)]	2.8	0.02
RL32	60S ribosomal protein L32	3.27	0.01
EFGM	Elongation factor G, mitochondrial	2.65	0.04
RT16	37S ribosomal protein S16, mitochondrial	2.96	0.04
Transcription
T2EA	Transcription initiation factor IIE subunit alpha	4.4	0.01
FAP1	FKBP12-associated protein 1	3.29	0.01
FAP1	FKBP12-associated protein 1	3.22	0.01
RPAC2	DNA-directed RNA polymerases I and III subunit RPAC2	2.36	0.05
STB5	Protein STB5	2.47	0.04
RPA1	DNA-directed RNA polymerase I subunit RPA190	2.58	0.03
VHR1	Transcription factor VHR1	2.45	0.04
VHR1	Transcription factor VHR1	2.59	0.03
RPAB3	DNA-directed RNA polymerases I, II, and III subunit RPABC3	2.78	0.03
SOK2	Protein SOK2	2.41	0.04
SWI4	Regulatory protein SWI4	2.53	0.04
Replication, recombination and repair
MSC6	Meiotic sister-chromatid recombination protein 6, mitochondrial	2.96	0.01
DNLI1	DNA ligase 1	2.66	0.03
Posttranslational modification, protein turnover, chaperones
HSP26	Heat shock protein 26	24.78	0.01
RIX7	Ribosome biogenesis ATPase RIX7	2.49	0.04
Inorganic ion transport and metabolism
THI7	Thiamine transporter	2.53	0.04
UGA4	GABA-specific permease	2.52	0.03
THI7	Thiamine transporter	4.13	0.01
UGA4	GABA-specific permease	2.49	0.04
SUL1	Sulfate permease 1	3.69	0.01
MEP2	Ammonium transporter MEP2	2.38	0.04
MET3	Sulfate adenylyltransferase	2.53	0.03
MET3	Sulfate adenylyltransferase	2.56	0.03
MEP2	Ammonium transporter MEP2	2.75	0.02
Secondary metabolites biosynthesis, transport and catabolism
PDR5	Pleiotropic ABC efflux transporter of multiple drugs	3.62	0.01
SNQ2	Protein SNQ2	2.61	0.02
General function prediction only
RRB1	Ribosome assembly protein RRB1	3.1	0.01
YM79	Uncharacterized protein YMR244W	6.29	0.01
ARX1	Probable metalloprotease ARX1	2.69	0.02
RHO5	GTP-binding protein RHO5	2.41	0.04
CDC13	Cell division control protein 13	2.85	0.03
RRB1	Ribosome assembly protein RRB1	3.54	0.01
Signal transduction mechanisms
OPT1	Oligopeptide transporter 1	2.55	0.04
RBG1	Ribosome-interacting GTPase 1	2.38	0.05
SSK1	Osomolarity two-component system protein SSK1	2.47	0.05
Intracellular trafficking, secretion, and vesicular transport
PEX21	Peroxisomal membrane protein PEX21	3.77	0.01
SC61B	Protein transport protein Sec61 subunit beta	3.68	0.01
SEC62	Translocation protein SEC62	2.81	0.03
IMB4	Importin subunit beta-4	3.05	0.01
IMB4	Importin subunit beta-4	2.62	0.03
IMB1	Importin subunit beta-1	2.76	0.02
Function unknown
SPT21	Protein SPT21	3.12	0.04
RMD9L	Protein RMD9-like, mitochondrial	2.37	0.04
YD391	Uncharacterized protein YDR391C	3.38	0.01
YHT1	PH domain-containing protein YHR131C	2.41	0.04
YD514	Uncharacterized protein YDR514C	2.49	0.04
PRM10	Pheromone-regulated membrane protein 10	2.92	0.01
GDS1	Protein GDS1	2.34	0.05
ECM1	Shuttling pre-60S factor ECM1	2.62	0.03
YO342	Uncharacterized protein YOR342C	2.92	0.01
RXT3	Transcriptional regulatory protein RXT3	2.68	0.04
YBC8	UPF0642 protein YBL028C	2.64	0.02
YBC9	Uncharacterized protein YBL029W	2.51	0.03
SPC29	Spindle pole component 29	3.05	0.03
YK55	Uncharacterized protein YKR075C	2.74	0.02
SPC29	Spindle pole component 29	3.19	0.02
YK55	Uncharacterized protein YKR075C	2.48	0.03
DMOA	Dimethyl-sulfide monooxygenase	+∞	0.03
ACK1	Activator of C kinase protein 1	2.76	0.03
UGA4	GABA-specific permease	2.47	0.04
HKR1	Signaling mucin HKR1	2.41	0.05
SPA2	Protein SPA2	2.59	0.04
HKR1	Signaling mucin HKR1	3.52	0.01
THI7	Thiamine transporter	2.61	0.03
ACK1	Activator of C kinase protein 1	2.56	0.04
SRO9	RNA-binding protein SRO9	3.47	0.01
SRO9	RNA-binding protein SRO9	2.61	0.03
CWP1	Cell wall protein CWP1	3.8	0.01
YP022	Zinc finger protein YPR022C	2.37	0.05
RRP5	rRNA biogenesis protein RRP5	2.54	0.03
SCE3	Intron-encoded DNA endonuclease aI3	6.84	0.05
SNQ2	Protein SNQ2	2.72	0.02
SNQ2	Protein SNQ2	2.93	0.01
GBLP	Guanine nucleotide-binding protein subunit beta-like protein	3.01	0.01
MID2	Cell wall integrity sensor MID2	3.04	0.05
	Unknown function	2.67	0.03
	Unknown function	3.19	0.01
	Unknown function	3.12	0.01
"+∞": indicated that this gene was not expressed at 30 oC, but was expressed at 37 oC.
