# Supplementary material for: Zygosaccharomyces bailii Is a Potential Producer of Various Flavor Compounds in Chinese Maotai-Flavor Liquor Fermentation
Source: Front Microbiol. 2017 Dec 22;8:2609. doi: 10.3389/fmicb.2017.02609 (PMC5744019; doi:10.3389/fmicb.2017.02609)
Supplement: Supplementary file 8 [file DataSheet3.XLSX]

## Sheet: Sheet1
Dataset 3 Detailed information about the significantly down-regulated genes of Z. bailii MT15 at 37 oC.
Name	Function	Fold-change	p-value
Chromatin structure and dynamics
H2A2	Histone H2A.2	0.4	0.03
H4	Histone H4	0.38	0.03
H2B1	Histone H2B.1	0.29	0.01
H2A2	Histone H2A.2	0.31	0.01
H2A2	Histone H2A.2	0.19	0.01
H4	Histone H4	0.39	0.03
H2B1	Histone H2B.1	0.33	0.03
Energy production and conversion
FDH2	Formate dehydrogenase 2	0.38	0.02
FHP	Flavohemoprotein	0.32	0.01
FDH2	Formate dehydrogenase 2	0.37	0.02
YKN3	Uncharacterized lactate 2-monooxygenase PB1A11.03	0.19	0.01
GAL7	Galactose-1-phosphate uridylyltransferase	0.23	0.01
GAL7	Galactose-1-phosphate uridylyltransferase	0.18	0.01
GCY	Protein GCY	0.31	0.01
FDH2	Formate dehydrogenase 2	0.42	0.04
Amino acid transport and metabolism
ARO10	Transaminated amino acid decarboxylase	0.41	0.04
PUT4	Proline-specific permease	0.03	0.01
ARO10	Transaminated amino acid decarboxylase	0.36	0.05
YGD3	Uncharacterized aminotransferase C1771.03c	0.4	0.05
YP23	Putative amidase PB8B6.03	0.38	0.03
AMPL	Vacuolar aminopeptidase 1	0.38	0.03
HIS8	Histidinol-phosphate aminotransferase	0.3	0.03
Nucleotide transport and metabolism
YL126	Putative glutamine amidotransferase YLR126C	0.3	0.03
Carbohydrate transport and metabolism
PGK	Phosphoglycerate kinase	0.37	0.02
PGK	Phosphoglycerate kinase	0.35	0.01
DAL5	Allantoate permease	0.14	0.01
INM2	Inositol monophosphatase 2	0.41	0.04
NNRD	ATP-dependent (S)-NAD(P)H-hydrate dehydratase	0.43	0.05
DAK1	Dihydroxyacetone kinase 1	0.34	0.01
TPIS	Triosephosphate isomerase	0.43	0.05
YMY9	Glucose-6-phosphate 1-epimerase	0.4	0.04
DAK1	Dihydroxyacetone kinase 1	0.38	0.03
Lipid transport and metabolism
TGL1	Sterol esterase TGL1	0.38	0.03
Transcription
IME1	Meiosis-inducing protein 1	0.07	0.01
IME1	Meiosis-inducing protein 1	0.07	0.01
RRT5	Regulator of rDNA transcription protein 5	0.26	0.01
NDT80	Meiosis-specific transcription factor NDT80	0.24	0.01
KAR4	Karyogamy protein KAR4	0.26	0.03
MTAL1	Mating-type protein ALPHA1	0.19	0.01
MBF1	Multiprotein-bridging factor 1	0.43	0.05
GMC2	Grand meiotic recombination cluster protein 2	0.12	0.01
Cell wall/membrane/envelope biogenesis
FKS3	1,3-beta-glucan synthase component FKS3	0.28	0.01
FKS3	1,3-beta-glucan synthase component FKS3	0.32	0.02
Posttranslational modification, protein turnover, chaperones
RBD2	Rhomboid protein 2	0.34	0.03
HS104	Heat shock protein 104	0.41	0.04
HSP26	Heat shock protein 26	0.4	0.04
PITH1	PITH domain-containing protein P35G2.02	0.32	0.04
SBA1	Co-chaperone protein SBA1	0.34	0.01
PTPA2	Serine/threonine-protein phosphatase 2A activator 2	0.31	0.03
SBA1	Co-chaperone protein SBA1	0.37	0.02
Secondary metabolites biosynthesis, transport and catabolism
SPS19	Peroxisomal 2,4-dienoyl-CoA reductase SPS19	0.4	0.04
YQK1	UPF0676 protein C1494.01	0.36	0.03
General function prediction only
PST2	Protoplast secreted protein 2	0.34	0.01
GAS2	1,3-beta-glucanosyltransferase GAS2	0.2	0.03
YF38	Uncharacterized CDP-alcohol phosphatidyltransferase class-I family protein C22A12.08c	0.27	0.01
MFAL1	Mating factor alpha-1	0.24	0.01
YJ66	Uncharacterized oxidoreductase YJR096W	0.43	0.05
HS150	Cell wall mannoprotein HSP150	0.38	0.05
YF38	Uncharacterized CDP-alcohol phosphatidyltransferase class-I family protein C22A12.08c	0.33	0.01
PST2	Protoplast secreted protein 2	0.41	0.03
YQO5	Uncharacterized transporter C569.05c	0.07	0.01
YM94	Uncharacterized protein YMR315W	0.34	0.02
YHS6	Uncharacterized MFS-type transporter C947.06c	0.13	0.01
YJX8	MEMO1 family protein YJR008W	0.39	0.03
CCE1	Cruciform cutting endonuclease 1, mitochondrial	0.25	0.03
NAA30	N-alpha-acetyltransferase 30	0.33	0.04
YQO5	Uncharacterized transporter C569.05c	0.41	0.04
LSP1	Sphingolipid long chain base-responsive protein LSP1	0.28	0.01
Signal transduction mechanisms
STE3	Pheromone a factor receptor	0.3	0.02
OPT2	Oligopeptide transporter 2	0.28	0.01
IME2	Meiosis induction protein kinase IME2/SME1	0.24	0.01
IME2	Meiosis induction protein kinase IME2/SME1	0.26	0.01
Intracellular trafficking, secretion, and vesicular transport
RV161	Reduced viability upon starvation protein 161	0.36	0.02
NYV1	Vacuolar v-SNARE NYV1	0.43	0.05
RV161	Reduced viability upon starvation protein 161	0.33	0.01
LSB5	LAS seventeen-binding protein 5	0.37	0.04
Defense mechanisms
SAY1	Steryl acetyl hydrolase 1	0.32	0.01
SAY1	Steryl acetyl hydrolase 1	0.32	0.01
Cytoskeleton
PIN3	[PSI+] inducibility protein 3	0.32	0.01
TWF1	Twinfilin-1	0.4	0.05
PIN3	[PSI+] inducibility protein 3	0.28	0.01
Function unknown
SPS4	Sporulation-specific protein 4	0.06	0.01
UIP4	ULP1-interacting protein 4	0.28	0.01
YP229	Uncharacterized protein YPL229W	0.24	0.01
ECM11	Protein ECM11	0.04	0.01
SPO74	Sporulation-specific protein 74	0.26	0.02
DSE1	Protein DSE1	0.32	0.04
FMP33	Mitochondrial membrane protein FMP33	0.42	0.05
UIP4	ULP1-interacting protein 4	0.34	0.01
RTS3	Protein phosphatase type 2A regulatory subunit RTS3	0.34	0.01
SDO1L	Restriction of telomere capping protein 3	0.19	0.01
COS4	Protein COS4	0.4	0.05
SDO1L	Restriction of telomere capping protein 3	0.23	0.01
CZF1	Zinc finger protein 1	0.35	0.03
SMA2	Spore membrane assembly protein 2	0.17	0.03
TMA17	Translation machinery-associated protein 17	0.39	0.04
HSP12	12 kDa heat shock protein	0.32	0.01
TMA17	Translation machinery-associated protein 17	0.36	0.02
HSP12	12 kDa heat shock protein	0.3	0.01
SPS4	Sporulation-specific protein 4	0.03	0.01
SAG1	Alpha-agglutinin	0.32	0.01
RT107	Regulator of Ty1 transposition protein 107	0.42	0.05
DCPS	m7GpppX diphosphatase	0.41	0.04
MFAL1	Mating factor alpha-1	0.13	0.01
DMC1	Meiotic recombination protein DMC1	0.24	0.02
FYV6	Protein FYV6	0.33	0.02
SPO14	Phospholipase D1	0.34	0.04
YO385	Uncharacterized protein YOR385W	0.24	0.01
YO385	Uncharacterized protein YOR385W	0.29	0.01
CLIC6	Chloride intracellular channel protein 6	0.33	0.02
MNT2	Alpha-1,3-mannosyltransferase MNT2	0.33	0.02
MEK1	Meiosis-specific serine/threonine-protein kinase MEK1	−∞	0.02
	Unknown function	0.22	0.01
	Unknown function	0.17	0.05
	Unknown function	0.13	0.03
	Unknown function	0.35	0.02
	Unknown function	0.35	0.02
	Unknown function	0.33	0.02
	Unknown function	0.42	0.04
	Unknown function	0.28	0.04
	Unknown function	0.14	0.03
	Unknown function	0.33	0.01
	Unknown function	0.32	0.01
	Unknown function	0.36	0.04
	Unknown function	0.02	0.01
	Unknown function	0.18	0.01
	Unknown function	0.33	0.04
	Unknown function	0.15	0.02
	Unknown function	0.41	0.04
	Unknown function	0.35	0.05
	Unknown function	0.41	0.04
"−∞": indicated that this gene was not expressed at 37 oC, but was expressed at 30 oC.
